# Supplementary material for: Optimization of RT-QuIC Assay Duration for Screening Chronic Wasting Disease in White-Tailed Deer
Source: Vet Sci. 2024 Feb 1;11(2):60. doi: 10.3390/vetsci11020060 (PMC10891863; doi:10.3390/vetsci11020060)
Supplement: Supplementary file 1 [file vetsci-11-00060-s001.zip]

Archive with 4 entries (4 files):
- Supplementary Figure 1.pdf
- Supplementary Figure 2.pdf
- Supplementary Figure 3.pdf
- Supplementary Tables.pdf
